# Supplementary material for: NMR-based metabolomics in a clinical cohort: deciphering the metabolic characteristics of gout with the dampness-heat syndrome and elucidate the efficacy of Simiao Pill
Source: Chin Med. 2026 Jan 21;21:43. doi: 10.1186/s13020-025-01289-6 (PMC12822329; doi:10.1186/s13020-025-01289-6)
Supplement: Supplementary file 1 — Supplementary material 1. [file 13020_2025_1289_MOESM1_ESM.xlsx]

## Sheet: Table S1
Table S1 Reference table for diagnosis of damp syndrome.
NO.	Specific indicators (main symptoms)	Sensitive indicators (secondary symptoms)
1	Greasy tongue coating	Obesity
2	thick tongue coating	dizziness
3	slippery tongue coating	drowsiness
4	heavy head	laziness and inactivity
5	heavy body	inhibited sweating
6	heavy limbs	dirty face
7	heavy joints	excessive phlegm
8	greasy hair	stuffy chest
9	sticky mouth	lack of thirst
10	sticky stool	light and tasteless mouth
11	damp scrotum	heavy mouth odor
12	--	lack of appetite
13	--	bloating in the abdomen
14	--	sloppy stool
15	--	soreness in the waist and knees
16	--	joint muscle soreness/pain
17	--	enlarged tongue
18	--	slippery pulse
19	--	soggy pulse
20	--	moderate pulse
Note: Diagnostic principle of damp syndrome is to meet 1 specific indicator or 3 sensitive indicators.

## Sheet: Table S2
Table S2-1. List of 38 metabolites quantitatively detected in serum samples.
NO.	metabolite	Category
1	Ethanol	Alcohols and derivatives
2	Trimethylamine-N-oxide	Amines and derivatives
3	2-Aminobutyric acid	Amino acids and derivatives
4	Alanine
5	Asparagine
6	Creatine
7	Creatinine
8	Glutamic acid
9	Glutamine
10	Glycine
11	Histidine
12	Isoleucine
13	Leucine
14	Lysine
15	Methionine
16	N,N-Dimethylglycine
17	Ornithine
18	Phenylalanine
19	Proline
20	Sarcosine
21	Threonine
22	Tyrosine
23	Valine
24	2-Hydroxybutyric acid	Carboxylic acids
25	Acetic acid
26	Citric acid
27	Formic acid
28	Lactic acid
29	Succinic acid
30	Choline	Essential nutrient
31	2-Oxoglutaric acid	Keto acids and derivatives
32	3-Hydroxybutyric acid
33	Acetoacetic acid
34	Acetone
35	Pyruvic acid
36	D-Galactose	Sugars and derivatives
37	Glucose
38	Glycerol
Table S2-2. 5 Inflammation markers quantitatively detected in serum samples.
NO.	Inflammatory
1	GlycA
2	GlycB
3	Glyc
4	SPC
5	Glyc/SPC
Note:The glycoprotein signal (Glyc) constitutes of α1-acid gly coprotein A (GlycA) and α1-acid glycoprotein B (GlycB); SPC: the supramolecular phospholipid composite
Table S2-3. List of 112 ipoprotein subfraction parameters quantitatively measured in serum samples.
	Total serum/plasma	VLDL	IDL	LDL	HDL	VLDL 1-5	LDL 1-6	HDL 1-4
Triglyceride	√	√	√	√	√	√	√	√
Cholesterol	√	√	√	√	√	√	√	√
Free Cholesterol	√	√	√	√	√	√	√	√
Phospholipid	—	√	√	√	√	√	√	√
Apo-A1	√	—	—	—	√	—	—	√
Apo-A2	√	—	—	—	√	—	—	√
Apo-B	√	√	√	√	—	—	√	—
Particle Number	√	√	√	√	—	—	√	—
Table S2-4. List of 38 metabolites quantitatively detected in serum samples.
NO.	metabolite	Category
1	Creatinine	Creatinine
2	Ethanol	Alcohols and derivatives
3	Isopropanol
4	Methanol
5	Propylene glycol
6	1-Methylguanidine	Amines and derivatives
7	Dimethylamine
8	Trimethylamine
9	Tyramine
10	1-Methylhistidine	Amino acids and derivatives
11	2-Furoylglycine
12	3-Aminoisobutyric acid
13	3-Methylcrotonylglycine
14	4-Aminobutyric acid
15	5-Aminopentanoic acid
16	Alanine
17	Arginine
18	Argininosuccinic acid
19	Betaine
20	Citrulline
21	Creatine
22	Cystine
23	DL-Alloisoleucine
24	DL-Tyrosine
25	Glutamic acid
26	Glutamine
27	Glycine
28	Guanidinoacetic acid
29	Isobutyrylglycine
30	L-Carnosine
31	L-Homocystine
32	L-Isoleucine
33	L-Pyroglutamic acid
34	L-Tryptophan
35	Leucine
36	Methionine
37	N,N-Dimethylglycine
38	N-Acetylaspartic acid
39	N-Acetylglutamate
40	N-Acetylphenylalanine
41	N-Acetyltyrosine
42	N-Isovaleroylglycine
43	Phenylalanine
44	Proline betaine
45	Propionylglycine
46	Sarcosine
47	Taurine
48	Tiglylglycine
49	Valine
50	2-Hydroxyphenylacetic acid	Benzene and substituted derivatives
51	3-Phenyllactic acid
52	4-Aminohippuric acid
53	4-Ethylphenol
54	4-Hydroxyhippuric acid
55	4-Hydroxyphenylacetic acid
56	4-Hydroxyphenyllactic acid
57	Benzoic acid
58	D-Mandelic acid
59	Hippuric acid
60	Phenylacetic acid
61	Phenylpyruvic acid
62	Pyrocatechol
63	Syringic acid
64	5-Aminolevulinic acid	Carboxylic acids
65	Acetic acid
66	Citric acid
67	E-Glutaconic acid
68	Ethylmalonic acid
69	Formic acid
70	Fumaric acid
71	Glutaric acid
72	Imidazole
73	Lactic acid
74	Maleic acid
75	Methylmalonic acid
76	Propionic acid
77	Succinic acid
78	Tartaric acid
79	Trigonelline
80	Xanthurenic acid
81	Choline	Cosmetics, vitamines, drugs and drug metabolites
82	D-Panthenol
83	L-Ascorbic acid
84	Pantothenic acid
85	Paracetamol
86	Paracetamol-glucuronide
87	2-Hydroxy-4-methylvaleric acid	Fatty acids and derivatives
88	2-Hydroxyisovaleric acid
89	2-Methylsuccinic acid
90	3-Hydroxy-3-methylglutaric acid
91	3-Hydroxyisovaleric acid
92	3-Hydroxyvaleric acid
93	3-Methylglutaconic acid
94	Butyric acid
95	Citraconic acid
96	L-Citramalic acid
97	Pimelic acid
98	Thymol
99	3-Hydroxyglutaric acid	Hydroxy acids and derivatives
100	3-Hydroxypropionic acid
101	D-Galactonic acid
102	D-Gluconic acid
103	Glycolic acid
104	Malic acid
105	2-Ketobutyric acid	Keto acids and derivatives
106	2-Oxoglutaric acid
107	2-Oxoisocaproic acid
108	2-Oxoisovaleric acid
109	3-Hydroxybutyric acid
110	3-Methyl-2-oxovaleric acid
111	4-Hydroxyphenylpyruvic acid
112	Acetoacetic acid
113	Acetoine
114	Acetone
115	DL-Kynurenin
116	Oxaloacetic acid
117	Pyruvic acid
118	Succinylacetone
119	1,3-Dimethyluric acid	Purine, Pyridine and Pyrimidine derivatives
120	1-Methyladenosine
121	1-Methylhydantoin
122	1-Methylnicotinamide
123	4-Pyridoxic acid
124	Adenine
125	Adenosine
126	Allantoin
127	Allopurinol
128	Caffeine
129	Cytosine
130	Dihydrothymine
131	Dihydrouracil
132	Inosine
133	Neopterin
134	Orotic acid
135	Oxypurinol
136	Quinolinic acid
137	Theobromine
138	Thymine
139	Uracil
140	Uridine
141	D-Galactose	Sugars and derivatives
142	D-Glucose
143	D-Lactose
144	D-Mannitol
145	D-Mannose
146	Galactitol
147	Glycerol
148	L-Fucose
149	L-Threonic acid
150	Myo-Inositol

## Sheet: Table S3
Table S3-1 Screening of differential metabolites in urine.
Differential metabolites	Discovery cohort			Validation Cohort
	P-value	Fold Change		P-value	Fold Change
Glycine	1.5926e-06	0.56751		0.00021475	0.57835
L-Citramalic acid	1.0833e-05	0.7761		1.8435e-10	0.73764
Formic acid	0.00014654	0.72325		0.0011179	0.75401
3-Hydroxyisovaleric acid	0.00031307	0.81496		2.1534e-05	0.77774
Oxypurinol	0.00037773	1.6309		1.3371e-06	2.15
Alanine	0.0014676	0.8112		6.7258e-08	0.71472
Guanidinoacetic acid	0.0029848	0.80188		8.7976e-05	0.74215
Propylene glycol	0.0067671	0.51217		0.002716	0.74854
Methanol	0.0098101	1.3414		0.0070586	1.2809
Creatine	0.012748	0.80674		0.0033348	0.59303
Phenylpyruvic acid	0.013833	0.41519		3.1476e-05	0.35651
3-Phenyllactic acid	0.017199	0.5329		0.035941	0.49218
Table S3-2 Screening of differential metabolites/lipoprotein subfractions/inflammatory factors in serum.
Differential metabolites/lipoproteins/inflammatory factors	Discovery cohort			Validation Cohort
	P-value	Fold Change		P-value	Fold Change
Acetic acid	5.9621e-12	2.2593		1.0846e-17	2.4636
Acetone	3.6386e-05	0.57076		0.014962	0.62969
Citric acid	2.3758e-09	0.44729		2.4152e-08	0.51849
Glutamine	4.4934e-05	0.83001		5.1777e-05	0.82674
Glycine	2.3756e-14	0.67338		6.5775e-13	0.66894
H1A1	5.8326e-05	0.6586		3.7798e-08	0.61496
H1FC	0.00033894	0.75565		1.05e-08	0.70444
H1PL	0.0039432	0.78088		5.961e-06	0.71441
H2CH	3.0447e-05	0.73804		1.6946e-11	0.63813
H4A1	1.6586e-05	0.82155		2.2322e-14	0.68817
HDA1	1.8798e-07	0.80354		1.7023e-15	0.70122
HDCH	1.947e-06	0.74937		7.2617e-16	0.63686
HDFC	0.00011221	0.7906		4.0933e-10	0.66956
HDPL	0.00017612	0.81438		2.5515e-12	0.69623
IDAB	5.0725e-21	1.809		4.5008e-21	1.8213
IDCH	3.0454e-19	1.816		7.7089e-20	1.9048
IDFC	9.5466e-18	1.7949		2.5148e-18	1.8607
IDPL	7.0893e-08	1.3456		2.9149e-13	1.5061
IDPN	5.2395e-21	1.8088		4.3963e-21	1.8214
IDTG	2.636e-09	2.1656		4.6167e-07	3.1968
L1CH	0.001313	0.80506		4.8013e-09	0.72188
L2AB	5.2348e-05	0.44045		0.00030478	0.47864
L2CH	5.2125e-05	0.39314		0.00063294	0.42573
L2FC	1.0317e-05	0.49509		9.6263e-05	0.4839
L2PL	4.0639e-05	0.43884		0.00018535	0.46014
L2PN	0.00027667	0.44047		0.00081107	0.4786
L2TG	0.00026928	0.82795		0.0010816	0.79048
L3AB	0.0026063	0.59159		0.0019535	0.59793
L3CH	0.001278	0.53149		0.00053214	0.53244
L3FC	0.0013559	0.57237		0.00038191	0.52964
L3PL	0.0016582	0.56055		0.00081451	0.55541
L3PN	0.0054879	0.59159		0.0046912	0.59789
L4FC	0.010804	0.72634		0.0097333	0.69047
L5TG	0.00012274	1.4276		2.1859e-06	1.8707
L6AB	3.6023e-09	1.434		5.7123e-12	1.612
L6CH	2.759e-06	1.2973		1.4718e-09	1.439
L6PL	1.9767e-06	1.2561		3.1328e-09	1.352
L6PN	3.6117e-09	1.4339		5.7157e-12	1.612
L6TG	6.542e-08	1.4629		0.00015326	1.5463
Lactic acid	1.0402e-07	0.73601		1.9906e-11	0.66351
LDCH	1.063e-06	0.80564		1.2625e-08	0.78968
LDFC	8.7286e-07	0.80404		2.7079e-09	1.2212
LDPL	7.7251e-07	0.82577		6.2749e-10	1.352
LDTG	1.9476e-09	1.2512		8.2508e-14	1.5463
Lysine	0.004757	0.72357		0.0004089	0.66465
Methionine	0.00032671	0.81492		6.6439e-05	0.77445
N,N-Dimethylglycine	1.6658e-07	0.58382		6.3116e-05	0.67133
Pyruvic acid	5.0608e-05	1.3699		8.5171e-05	1.3374
Succinic acid	3.8856e-05	0.69496		4.2961e-05	0.65782
TPTG	9.0186e-13	1.7583		2.5439e-12	1.8262
V1CH	7.1774e-08	2.1526		8.2598e-07	2.4104
V1FC	6.2478e-06	1.7729		5.7255e-07	2.4831
V1PL	2.6518e-08	1.6785		4.7225e-11	2.0376
V1TG	1.6216e-09	1.8916		1.5221e-10	2.2461
V2CH	9.8491e-06	1.4321		1.4599e-06	1.9758
V2FC	1.8636e-05	1.6122		5.6564e-06	1.8644
V3CH	6.8036e-05	1.5226		2.8174e-05	1.7335
V3FC	3.8274e-07	1.4545		7.8872e-06	1.8444
V3PL	0.00017582	1.2321		7.6744e-07	1.4128
V4CH	1.6009e-13	1.8329		1.5006e-13	1.8747
V4FC	1.0661e-13	1.773		2.1951e-06	1.7901
V4PL	2.6167e-11	1.5003		1.1126e-08	1.4476
V4TG	3.6658e-08	1.4211		1.1956e-05	1.3485
V5FC	1.413e-06	4.9301		1.7721e-06	5.4316
VLAB	6.2e-08	1.4153		9.2273e-09	1.608
VLCH	1.4641e-12	1.7852		1.913e-11	1.8931
VLFC	4.0606e-11	1.6677		0.024004	1.7673
VLPL	2.7435e-08	1.5054		7.7153e-08	1.5217
VLPN	6.175e-08	1.4153		9.2878e-09	1.6078
VLTG	3.5856e-09	1.577		7.2199e-11	1.7998
Note:TG. Triglycerides; CH. Cholesterol; FC. Free cholesterol; PL. Phospholipids; A1. Apolipoprotein A1; A2. Apolipoprotein A2; AB. Apolipoprotein B; FC. fold change.

## Sheet: Table S4
Table S4-1 KEGG pathway enrichment analysis of urine differential metabolites.
pathway	Total	Hits	Raw p	Impact
Glycine, serine and threonine metabolism	33	3	0.00015577	0.28654
Glyoxylate and dicarboxylate metabolism	32	2	0.0055852	0.08333
Arginine and proline metabolism	36	2	0.0070462	0.07093
Phenylalanine, tyrosine and tryptophan biosynthesis	4	1	0.015004	0
Phenylalanine metabolism	8	1	0.029821	0.2619
Selenocompound metabolism	20	1	0.07316	0
One carbon pool by folate	26	1	0.094217	0.03783
Alanine, aspartate and glutamate metabolism	28	1	0.10115	0
Lipoic acid metabolism	28	1	0.10115	0.0017
Glutathione metabolism	28	1	0.10115	0.08873
Porphyrin metabolism	31	1	0.11146	0
Primary bile acid biosynthesis	46	1	0.16155	0.00758
Note: Pathways with P<0.05 and Impact>0.1 were ultimately selected.
Table S4-2 KEGG pathway enrichment analysis of serum differential metabolites.
pathway	Total	Hits	Raw p	Impact
Glyoxylate and dicarboxylate metabolism	32	5	5.5794e-07	0.16333
Alanine, aspartate and glutamate metabolism	28	4	1.4991e-05	0.11378
Citrate cycle (TCA cycle)	20	3	0.00019264	0.16945
Pyruvate metabolism	23	3	0.00029629	0.27088
Glycolysis or Gluconeogenesis	26	3	0.00043066	0.12616
One carbon pool by folate	26	3	0.00043066	0.16393
Glycine, serine and threonine metabolism	33	3	0.00088288	0.33407
Lipoic acid metabolism	28	2	0.012307	0.0017
Cysteine and methionine metabolism	33	2	0.016904	0.10446
Nitrogen metabolism	6	1	0.037159	0
Biotin metabolism	10	1	0.061236	0
Arginine biosynthesis	14	1	0.084771	0
Butanoate metabolism	15	1	0.09057	0
Propanoate metabolism	22	1	0.13025	0
Glutathione metabolism	28	1	0.16302	0.08873
Lysine degradation	30	1	0.17369	0
Porphyrin metabolism	31	1	0.17898	0
Arginine and proline metabolism	36	1	0.20498	0
Pyrimidine metabolism	39	1	0.22022	0
Tyrosine metabolism	42	1	0.23519	0
Primary bile acid biosynthesis	46	1	0.25476	0.00758
Purine metabolism	70	1	0.36299	0
Note: Pathways with P<0.05 and Impact>0.1 were ultimately selected.

## Sheet: Table S5
Table S5 Screening of potential biomarkers for GDHS.
Potential biomarkers	LASSO	RF	SVM
3-Hydroxyisovaleric acid_U		√	√
3-Phenyllactic acid_U	√	√	√
Acetic acid_B			√
Acetone_B	√	√	√
Alanine_U	√	√	√
Citric acid_B	√	√	√
Creatine_U	√		√
Formic acid_U		√	√
Glutamine_B	√	√	√
Glycine_B	√	√	√
Glycine_U	√	√	√
Guanidinoacetic acid_U	√	√	√
H1A1_B	√		√
H1FC_B	√	√	√
H1PL_B			√
H2CH_B			√
H4A1_B			√
HDA1_B		√	√
HDCH_B		√	√
HDFC_B	√		√
HDPL_B			√
IDAB_B	√	√	√
IDCH_B		√	√
IDFC_B		√	√
IDPL_B	√		√
IDPN_B		√	√
IDTG_B		√
L1CH_B	√		√
L2AB_B		√	√
L2CH_B		√	√
L2FC_B	√	√	√
L2PL_B		√	√
L2PN_B		√	√
L2TG_B		√
L3AB_B		√
L3CH_B	√	√	√
L3FC_B		√
L3PL_B		√
L3PN_B		√	√
L4FC_B
L5TG_B		√	√
L6AB_B
L6CH_B			√
L6PL_B			√
L6PN_B			√
L6TG_B	√	√	√
Lactic acid_B	√	√	√
L-Citramalic acid_U	√	√
LDCH_B		√	√
LDFC_B		√	√
LDPL_B	√	√	√
LDTG_B		√
Lysine_B	√		√
Methanol_U	√	√	√
Methionine_B	√		√
N,N-Dimethylglycine_B		√	√
Oxypurinol_U	√	√	√
Phenylpyruvic acid_U	√	√	√
Propylene glycol_U	√
Pyruvic acid_B	√		√
Succinic acid_B	√	√	√
TPTG_B	√	√	√
V1CH_B			√
V1FC_B		√
V1PL_B		√	√
V1TG_B		√	√
V2CH_B	√	√
V2FC_B			√
V3CH_B			√
V3FC_B
V3PL_B		√	√
V4CH_B		√
V4FC_B		√
V4PL_B		√	√
V4TG_B		√
V5FC_B		√	√
VLAB_B			√
VLCH_B		√	√
VLFC_B		√	√
VLPL_B
VLPN_B		√	√
VLTG_B
Note: Features selected using all three algorithms are identified as potential biomarkers. LASSO. Least Absolute Shrinkage and Selection Operator; RF. Random Forest; SVM. Support Vector Machine. The suffix "-U" indicates that the biomarker is derived from urine, while the suffix "-B" denotes a serum origin.

## Sheet: Table S6
Table S6 Diagnostic performance evaluation of potential biomarkers.
Cohorts	Feature	AUC	AUC_95CI	Accuracy	Accuracy_95CI	Sensitivity	Sensitivity_95CI	Precision	Precision_95CI
Discovery cohort	IDAB_B	0.91	(0.844-0.962)	0.894	(0.834-0.934)	0.93	(0.884-0.979)	0.912	(0.843-0.951)
	Glycine_U	0.84	(0.769-0.902)	0.748	(0.656-0.841)	0.88	(0.820-1.000)	0.772	(0.656-0.863)
	L2FC_B	0.835	(0.762-0.894)	0.781	(0.689-0.848)	0.89	(0.784-0.954)	0.802	(0.717-0.860)
	Glycine_B	0.835	(0.763-0.898)	0.788	(0.722-0.854)	0.9	(0.831-0.945)	0.804	(0.745-0.868)
	TPTG_B	0.831	(0.759-0.896)	0.768	(0.695-0.834)	0.86	(0.786-0.937)	0.804	(0.729-0.868)
	Citric acid_B	0.818	(0.751-0.880)	0.742	(0.669-0.788)	0.94	(0.573-1.000)	0.74	(0.689-0.931)
	LDPL_B	0.813	(0.729-0.890)	0.795	(0.715-0.868)	0.9	(0.793-1.000)	0.811	(0.716-0.879)
	L6TG_B	0.794	(0.721-0.858)	0.768	(0.675-0.834)	0.93	(0.849-0.981)	0.769	(0.681-0.835)
	L3CH_B	0.789	(0.705-0.865)	0.662	(0.623-0.808)	1	(0.807-1.000)	0.662	(0.623-0.806)
	Lactic acid_B	0.757	(0.677-0.832)	0.709	(0.642-0.795)	0.86	(0.787-0.964)	0.741	(0.676-0.815)
	Phenylpyruvic acid_U	0.747	(0.649-0.833)	0.669	(0.616-0.801)	0.99	(0.903-1.000)	0.669	(0.616-0.803)
	Succinic acid_B	0.74	(0.657-0.814)	0.669	(0.589-0.768)	0.89	(0.788-0.964)	0.695	(0.627-0.785)
	Acetone_B	0.735	(0.646-0.824)	0.715	(0.649-0.795)	0.9	(0.802-0.981)	0.732	(0.667-0.806)
	Glutamine_B	0.707	(0.612-0.804)	0.709	(0.636-0.788)	0.92	(0.830-0.982)	0.719	(0.648-0.793)
	H1FC_B	0.679	(0.579-0.767)	0.715	(0.642-0.795)	0.94	(0.856-1.000)	0.718	(0.640-0.793)
	Alanine_U	0.656	(0.555-0.741)	0.675	(0.609-0.755)	0.93	(0.798-1.000)	0.689	(0.625-0.760)
	Guanidinoacetic acid_U	0.648	(0.553-0.736)	0.682	(0.603-0.755)	0.95	(0.817-1.000)	0.688	(0.618-0.762)
	Oxypurinol_U	0.639	(0.548-0.722)	0.662	(0.569-0.748)	0.92	(0.763-1.000)	0.681	(0.603-0.755)
	3-Phenyllactic acid_U	0.63	(0.536-0.720)	0.662	(0.602-0.742)	1	(0.720-1.000)	0.662	(0.609-0.748)
	Methanol_U	0.624	(0.534-0.718)	0.656	(0.583-0.735)	0.97	(0.802-1.000)	0.664	(0.603-0.742)
Validation cohort	IDAB_B	0.916	(0.865-0.961)	0.864	(0.796-0.918)	0.938	(0.875-0.981)	0.867	(0.810-0.918)
	L2FC_B	0.856	(0.788-0.915)	0.782	(0.714-0.864)	0.876	(0.802-0.952)	0.81	(0.741-0.885)
	LDPL_B	0.848	(0.784-0.908)	0.748	(0.687-0.823)	0.907	(0.812-1.000)	0.759	(0.702-0.824)
	Glycine_U	0.847	(0.774-0.908)	0.741	(0.653-0.837)	0.938	(0.856-1.000)	0.74	(0.653-0.838)
	Glycine_B	0.84	(0.768-0.902)	0.796	(0.721-0.857)	0.918	(0.835-0.974)	0.802	(0.736-0.864)
	TPTG_B	0.839	(0.775-0.898)	0.769	(0.687-0.830)	0.897	(0.826-0.944)	0.784	(0.714-0.841)
	Lactic acid_B	0.82	(0.736-0.890)	0.776	(0.714-0.850)	0.938	(0.851-0.980)	0.771	(0.722-0.850)
	L3CH_B	0.811	(0.743-0.877)	0.687	(0.646-0.810)	0.907	(0.767-1.000)	0.704	(0.654-0.846)
	L6TG_B	0.811	(0.730-0.888)	0.714	(0.660-0.796)	0.897	(0.837-1.000)	0.731	(0.680-0.800)
	Citric acid_B	0.791	(0.722-0.860)	0.714	(0.639-0.782)	0.969	(0.557-1.000)	0.707	(0.664-0.877)
	Phenylpyruvic acid_U	0.788	(0.702-0.862)	0.755	(0.667-0.823)	0.918	(0.844-1.000)	0.761	(0.669-0.831)
	H1FC_B	0.781	(0.698-0.857)	0.714	(0.646-0.796)	0.887	(0.798-0.972)	0.735	(0.669-0.803)
	Alanine_U	0.77	(0.691-0.849)	0.748	(0.653-0.803)	0.928	(0.786-0.971)	0.75	(0.676-0.810)
	Guanidinoacetic acid_U	0.718	(0.626-0.805)	0.66	(0.605-0.762)	0.928	(0.800-1.000)	0.677	(0.628-0.769)
	Oxypurinol_U	0.718	(0.634-0.794)	0.66	(0.585-0.748)	0.866	(0.719-0.981)	0.694	(0.630-0.767)
	Succinic acid_B	0.702	(0.616-0.791)	0.639	(0.565-0.755)	0.856	(0.744-1.000)	0.68	(0.617-0.776)
	Glutamine_B	0.696	(0.607-0.779)	0.707	(0.619-0.769)	0.959	(0.793-1.000)	0.705	(0.632-0.768)
	Acetone_B	0.689	(0.598-0.777)	0.667	(0.605-0.762)	1	(0.874-1.000)	0.664	(0.605-0.766)
	Methanol_U	0.645	(0.550-0.733)	0.68	(0.592-0.748)	0.99	(0.800-1.000)	0.676	(0.606-0.748)
	3-Phenyllactic acid_U	0.633	(0.526-0.723)	0.66	(0.599-0.741)	1	(0.716-1.000)	0.66	(0.599-0.748)
Note: Features with good discriminative performance (AUC≥0.7) in both the discovery cohort and validation cohort are considered biomarkers of GDHS.

## Sheet: Table S7
Table S7 Association rules between major TCM ssyndromes and biomarkers in GDHS patients.
Biomarkers	Syndrome	Support	Confidence	Lift
IDAB_B-Cluster 1	greasy hair	0.101695	0.818182	4.25936
TPTG_B-Cluster 1	greasy hair	0.101695	0.818182	4.25936
L6TG_B-Cluster 1	greasy hair	0.101695	0.818182	4.25936
L3CH_B-Cluster 3	greasy hair	0.101695	0.818182	4.25936
IDAB_B-Cluster 1	Greasy tongue coating	0.101695	0.9	4.19211
L3CH_B-Cluster 3	Greasy tongue coating	0.101695	0.9	4.19211
TPTG_B-Cluster 1	Greasy tongue coating	0.101695	0.9	4.19211
L2FC_B-Cluster 3	Greasy tongue coating	0.101695	0.9	4.19211
L6TG_B-Cluster 3	greasy hair	0.107345	0.863636	3.47417
IDAB_B-Cluster 3	greasy hair	0.107345	0.863636	3.47417
TPTG_B-Cluster 3	greasy hair	0.107345	0.863636	3.47417
L3CH_B-Cluster 1	greasy hair	0.107345	0.863636	3.47417
L6TG_B-Cluster 3	sticky stool	0.107345	0.863636	3.47417
IDAB_B-Cluster 3	sticky stool	0.107345	0.863636	3.47417
TPTG_B-Cluster 3	sticky stool	0.107345	0.863636	3.47417
L3CH_B-Cluster 1	sticky stool	0.107345	0.863636	3.47417
IDAB_B-Cluster 3	thick tongue coating	0.101695	0.947368	3.42213
L3CH_B-Cluster 1	thick tongue coating	0.101695	0.947368	3.42213
L3CH_B-Cluster 1	Greasy tongue coating	0.101695	0.947368	3.42213
L6TG_B-Cluster 3	thick tongue coating	0.101695	0.947368	3.42213
IDAB_B-Cluster 3	Greasy tongue coating	0.101695	0.947368	3.42213
L6TG_B-Cluster 3	Greasy tongue coating	0.101695	0.947368	3.42213
TPTG_B-Cluster 3	thick tongue coating	0.135593	0.923077	3.33438
TPTG_B-Cluster 3	Greasy tongue coating	0.135593	0.923077	3.33438
LDPL_B-Cluster 3	Greasy tongue coating	0.101695	0.857143	3.22796
LDPL_B-Cluster 3	greasy hair	0.101695	0.857143	3.22796
L2FC_B-Cluster 3	greasy hair	0.101695	0.857143	3.22796
L6TG_B-Cluster 3	slippery tongue coating	0.118644	0.875	3.16071
IDAB_B-Cluster 3	slippery tongue coating	0.118644	0.875	3.16071
TPTG_B-Cluster 3	slippery tongue coating	0.118644	0.84	3.03429
L3CH_B-Cluster 3	sticky stool	0.101695	1	3
TPTG_B-Cluster 1	sticky stool	0.101695	1	3
L6TG_B-Cluster 1	Greasy tongue coating	0.101695	1	3
L2FC_B-Cluster 3	sticky stool	0.101695	1	3
LDPL_B-Cluster 3	sticky stool	0.107345	1	3
IDAB_B-Cluster 1	heavy body	0.101695	1	3
TPTG_B-Cluster 1	heavy body	0.101695	1	3
IDAB_B-Cluster 3	heavy joints	0.107345	0.826087	2.98403
L6TG_B-Cluster 3	heavy joints	0.107345	0.826087	2.98403
LDPL_B-Cluster 3	slippery tongue coating	0.107345	0.826087	2.92435
L3CH_B-Cluster 3	slippery tongue coating	0.107345	0.826087	2.92435
L3CH_B-Cluster 3	thick tongue coating	0.101695	0.818182	2.89636
LDPL_B-Cluster 3	thick tongue coating	0.101695	0.818182	2.89636
TPTG_B-Cluster 3	heavy joints	0.107345	0.95	2.85
TPTG_B-Cluster 1	slippery tongue coating	0.107345	0.95	2.85
IDAB_B-Cluster 1	slippery tongue coating	0.107345	0.95	2.85
L6TG_B-Cluster 1	slippery tongue coating	0.107345	0.95	2.85
L2FC_B-Cluster 3	slippery tongue coating	0.107345	0.95	2.85
IDAB_B-Cluster 1	sticky stool	0.107345	0.95	2.85
L6TG_B-Cluster 1	sticky stool	0.107345	0.95	2.85
LDPL_B-Cluster 1	greasy hair	0.101695	0.947368	2.84211
TPTG_B-Cluster 1	thick tongue coating	0.107345	0.904762	2.71429
L2FC_B-Cluster 3	thick tongue coating	0.107345	0.904762	2.71429
LDPL_B-Cluster 1	Greasy tongue coating	0.107345	0.904762	2.71429
IDAB_B-Cluster 1	thick tongue coating	0.101695	0.9	2.7
L6TG_B-Cluster 1	thick tongue coating	0.101695	0.9	2.7
L3CH_B-Cluster 1	slippery tongue coating	0.101695	0.9	2.7
L2FC_B-Cluster 1	Greasy tongue coating	0.118644	0.875	2.625
Succinic acid_B-Cluster 1	Greasy tongue coating	0.118644	0.875	2.625
TPTG_B-Cluster 3	heavy body	0.107345	0.863636	2.59091
IDAB_B-Cluster 3	heavy body	0.107345	0.863636	2.59091
L6TG_B-Cluster 3	heavy limbs	0.101695	0.857143	2.57143
IDAB_B-Cluster 3	heavy limbs	0.101695	0.857143	2.57143
Glycine_B-Cluster 2	heavy limbs	0.112994	0.869565	2.56522
Glycine_B-Cluster 2	greasy hair	0.112994	0.869565	2.56522
Glycine_B-Cluster 2	heavy body	0.112994	0.869565	2.56522
L6TG_B-Cluster 2	thick tongue coating	0.118644	0.84	2.52
IDAB_B-Cluster 2	thick tongue coating	0.118644	0.84	2.52
IDAB_B-Cluster 2	slippery tongue coating	0.118644	0.84	2.52
L6TG_B-Cluster 2	slippery tongue coating	0.118644	0.84	2.52
L6TG_B-Cluster 1	heavy joints	0.118644	0.84	2.52
IDAB_B-Cluster 1	heavy joints	0.118644	0.84	2.52
L6TG_B-Cluster 1	heavy limbs	0.112994	0.833333	2.5
IDAB_B-Cluster 1	heavy limbs	0.112994	0.833333	2.5
L6TG_B-Cluster 2	Greasy tongue coating	0.107345	0.826087	2.47826
IDAB_B-Cluster 2	Greasy tongue coating	0.107345	0.826087	2.47826
Lactic acid_B-Cluster 1	Greasy tongue coating	0.107345	0.826087	2.47826
Glycine_B-Cluster 2	Greasy tongue coating	0.101695	1	2.42466
Glycine_B-Cluster 2	heavy joints	0.101695	1	2.42466
LDPL_B-Cluster 3	heavy body	0.118644	0.807692	2.38269
LDPL_B-Cluster 3	heavy joints	0.118644	0.807692	2.38269
Glycine_U-Cluster 1	heavy body	0.112994	0.909091	2.23485
Glycine_U-Cluster 1	heavy limbs	0.112994	0.909091	2.23485
Glycine_U-Cluster 1	Greasy tongue coating	0.112994	0.909091	2.23485
Lactic acid_B-Cluster 1	heavy limbs	0.101695	0.9	2.2125
Lactic acid_B-Cluster 1	heavy joints	0.101695	0.9	2.2125
Lactic acid_B-Cluster 1	greasy hair	0.101695	0.9	2.2125
Citric acid_B-Cluster 2	heavy body	0.107345	0.904762	2.19374
Citric acid_B-Cluster 2	heavy limbs	0.107345	0.904762	2.19374
Citric acid_B-Cluster 2	greasy hair	0.107345	0.904762	2.19374
Lactic acid_B-Cluster 1	thick tongue coating	0.107345	0.863636	2.18377
Citric acid_B-Cluster 2	slippery tongue coating	0.101695	0.9	2.18219
TPTG_B-Cluster 1	heavy joints	0.101695	0.9	2.18219
Glycine_U-Cluster 3	thick tongue coating	0.101695	0.9	2.18219
Glycine_U-Cluster 3	Greasy tongue coating	0.101695	0.9	2.18219
Succinic acid_B-Cluster 1	thick tongue coating	0.107345	0.904762	2.13524
Phenylpyruvic acid_U-Cluster 1	heavy limbs	0.107345	0.863636	2.12311
Phenylpyruvic acid_U-Cluster 1	heavy body	0.107345	0.863636	2.12311
Phenylpyruvic acid_U-Cluster 1	heavy joints	0.107345	0.863636	2.12311
Phenylpyruvic acid_U-Cluster 1	Greasy tongue coating	0.107345	0.863636	2.12311
LDPL_B-Cluster 3	heavy limbs	0.107345	0.863636	2.09402
Phenylpyruvic acid_U-Cluster 1	sticky stool	0.107345	0.863636	2.09402
Phenylpyruvic acid_U-Cluster 1	greasy hair	0.107345	0.863636	2.09402
Citric acid_B-Cluster 2	Greasy tongue coating	0.107345	0.863636	2.09402
Citric acid_B-Cluster 2	heavy joints	0.101695	0.857143	2.07828
Glycine_B-Cluster 2	sticky mouth	0.101695	0.857143	2.07828
L3CH_B-Cluster 3	heavy joints	0.101695	0.857143	2.07828
L3CH_B-Cluster 3	heavy body	0.101695	0.857143	2.07828
L3CH_B-Cluster 2	Greasy tongue coating	0.101695	0.818182	2.06883
Succinic acid_B-Cluster 1	heavy limbs	0.118644	0.84	2.065
Succinic acid_B-Cluster 1	heavy body	0.118644	0.84	2.065
Succinic acid_B-Cluster 1	greasy hair	0.118644	0.84	2.03671
L6TG_B-Cluster 1	heavy body	0.107345	0.826087	2.0308
Succinic acid_B-Cluster 1	heavy joints	0.107345	0.826087	2.0308
Glycine_U-Cluster 1	heavy joints	0.112994	0.833333	2.02055
Glycine_U-Cluster 1	greasy hair	0.112994	0.833333	2.02055
Citric acid_B-Cluster 1	Greasy tongue coating	0.101695	0.9	2.01646
TPTG_B-Cluster 1	heavy limbs	0.101695	0.818182	2.01136
Citric acid_B-Cluster 1	heavy limbs	0.101695	0.818182	2.01136
Citric acid_B-Cluster 1	heavy body	0.101695	0.818182	2.01136
L6TG_B-Cluster 2	greasy hair	0.101695	0.818182	2.01136
L6TG_B-Cluster 2	sticky stool	0.101695	0.818182	2.01136
L2FC_B-Cluster 2	heavy body	0.107345	0.826087	2.00298
L2FC_B-Cluster 2	heavy limbs	0.107345	0.826087	2.00298
L2FC_B-Cluster 2	greasy hair	0.107345	0.826087	2.00298
Phenylpyruvic acid_U-Cluster 1	sticky mouth	0.101695	0.857143	1.99624
Succinic acid_B-Cluster 1	slippery tongue coating	0.107345	0.826087	1.94957
Phenylpyruvic acid_U-Cluster 1	thick tongue coating	0.107345	0.826087	1.92391
Phenylpyruvic acid_U-Cluster 3	Greasy tongue coating	0.101695	0.857143	1.92043
L3CH_B-Cluster 1	heavy joints	0.101695	0.9	1.89643
L3CH_B-Cluster 1	heavy body	0.101695	0.9	1.89643
Glycine_U-Cluster 3	slippery tongue coating	0.101695	0.9	1.85233
Glycine_B-Cluster 1	Greasy tongue coating	0.101695	0.818182	1.83314
L2FC_B-Cluster 2	thick tongue coating	0.101695	1	1.82474
L2FC_B-Cluster 2	Greasy tongue coating	0.101695	1	1.82474
L2FC_B-Cluster 2	heavy joints	0.107345	0.863636	1.81981
Glycine_B-Cluster 3	Greasy tongue coating	0.101695	0.9	1.81023
Glycine_B-Cluster 3	thick tongue coating	0.101695	0.9	1.81023
Glycine_B-Cluster 2	slippery tongue coating	0.101695	0.9	1.78989
Glycine_B-Cluster 2	sticky stool	0.101695	0.9	1.78989
Succinic acid_B-Cluster 2	sticky stool	0.101695	0.9	1.78989
Succinic acid_B-Cluster 2	greasy hair	0.101695	0.9	1.78989
Succinic acid_B-Cluster 2	Greasy tongue coating	0.101695	0.9	1.78989
Succinic acid_B-Cluster 2	slippery tongue coating	0.101695	0.9	1.78989
Glycine_U-Cluster 1	sticky stool	0.101695	0.9	1.77
Glycine_U-Cluster 2	Greasy tongue coating	0.101695	0.9	1.77
Glycine_U-Cluster 2	greasy hair	0.101695	0.9	1.77
Glycine_U-Cluster 2	sticky stool	0.101695	0.9	1.77
Glycine_U-Cluster 2	slippery tongue coating	0.101695	0.9	1.77
LDPL_B-Cluster 2	Greasy tongue coating	0.101695	0.818182	1.76608
Phenylpyruvic acid_U-Cluster 2	Greasy tongue coating	0.101695	0.857143	1.76412
TPTG_B-Cluster 2	Greasy tongue coating	0.118644	0.875	1.75994
TPTG_B-Cluster 2	thick tongue coating	0.118644	0.875	1.75994
LDPL_B-Cluster 2	thick tongue coating	0.101695	0.818182	1.7448
L6TG_B-Cluster 3	heavy body	0.124294	0.88	1.73067
Citric acid_B-Cluster 1	heavy joints	0.101695	0.818182	1.72403
L3CH_B-Cluster 1	heavy limbs	0.101695	0.818182	1.72403
Citric acid_B-Cluster 3	Greasy tongue coating	0.118644	0.807692	1.72243
Citric acid_B-Cluster 3	thick tongue coating	0.118644	0.807692	1.72243
Citric acid_B-Cluster 1	thick tongue coating	0.101695	0.857143	1.70465
Glycine_U-Cluster 1	thick tongue coating	0.101695	0.857143	1.70465
Citric acid_B-Cluster 1	greasy hair	0.101695	0.857143	1.70465
Citric acid_B-Cluster 1	sticky stool	0.101695	0.857143	1.70465
Phenylpyruvic acid_U-Cluster 2	greasy hair	0.101695	0.857143	1.70465
Phenylpyruvic acid_U-Cluster 2	sticky stool	0.101695	0.857143	1.70465
Phenylpyruvic acid_U-Cluster 2	thick tongue coating	0.101695	0.857143	1.70465
Lactic acid_B-Cluster 1	sticky stool	0.101695	0.857143	1.70465
L2FC_B-Cluster 2	sticky stool	0.101695	0.857143	1.70465
Glycine_U-Cluster 1	sticky mouth	0.107345	0.863636	1.69848
IDAB_B-Cluster 2	heavy body	0.107345	0.826087	1.68066
IDAB_B-Cluster 2	greasy hair	0.107345	0.826087	1.68066
IDAB_B-Cluster 2	sticky stool	0.107345	0.826087	1.68066
L2FC_B-Cluster 1	slippery tongue coating	0.101695	0.818182	1.66458
Succinic acid_B-Cluster 3	sticky stool	0.118644	0.84	1.652
Succinic acid_B-Cluster 3	greasy hair	0.118644	0.84	1.652
Glycine_B-Cluster 3	heavy joints	0.101695	0.818182	1.64566
TPTG_B-Cluster 2	greasy hair	0.107345	0.826087	1.64289
TPTG_B-Cluster 2	sticky stool	0.107345	0.826087	1.64289
L6TG_B-Cluster 2	heavy body	0.101695	0.9	1.64227
Lactic acid_B-Cluster 1	slippery tongue coating	0.101695	0.857143	1.63134
Glycine_U-Cluster 2	thick tongue coating	0.101695	0.818182	1.62717
TPTG_B-Cluster 3	sticky mouth	0.107345	0.826087	1.62464
Succinic acid_B-Cluster 3	Greasy tongue coating	0.107345	0.826087	1.62464
L6TG_B-Cluster 3	sticky mouth	0.101695	0.818182	1.60909
Glycine_B-Cluster 1	thick tongue coating	0.101695	0.947368	1.59699
Lactic acid_B-Cluster 2	thick tongue coating	0.118644	0.875	1.59665
Lactic acid_B-Cluster 2	Greasy tongue coating	0.118644	0.875	1.59665
Citric acid_B-Cluster 2	thick tongue coating	0.101695	0.857143	1.56406
Glycine_B-Cluster 3	greasy hair	0.129944	0.851852	1.55441
L2FC_B-Cluster 1	thick tongue coating	0.101695	1	1.52586
Glycine_B-Cluster 3	sticky stool	0.112994	0.833333	1.52062
Citric acid_B-Cluster 2	sticky stool	0.107345	0.95	1.51486
L3CH_B-Cluster 2	thick tongue coating	0.107345	0.826087	1.5074
Note: Biomarker concentration data were discretized into three levels: low, medium, and high. Cluster 1, Cluster 2, and Cluster 3 represent the low, medium, and high concentration levels, respectively.
